# Supplementary material for: Ccdc13 is essential for the assembly of ciliary central microtubules
Source: Natl Sci Rev. 2025 Mar 17;12(6):nwaf095. doi: 10.1093/nsr/nwaf095 (PMC12147715; doi:10.1093/nsr/nwaf095)
Supplement: nwaf095_Supplemental_Files [file nwaf095_supplemental_files.zip]

Archive with 4 entries (4 files):
- Movie_S1 .mp4
- Movie_S2.mp4
- Movie_S3.mp4
- Supplementary File 0309.docx
